# Supplementary material for: Establishment of developmental gene silencing by ordered polycomb complex recruitment in early zebrafish embryos
Source: eLife. 2022 Jan 4;11:e67738. doi: 10.7554/eLife.67738 (PMC8769650; doi:10.7554/eLife.67738)
Supplement: Figure 1—source data 1. [file elife-67738-fig1-data1.zip]

Archive with 11 entries (8 files):
- Figure_1_source_data/
- Figure_1_source_data/.DS_Store
- __MACOSX/
- __MACOSX/Figure_1_source_data/
- __MACOSX/Figure_1_source_data/._.DS_Store
- Figure_1_source_data/Figure_1_H3_blot.png
- __MACOSX/Figure_1_source_data/._Figure_1_H3_blot.png
- Figure_1_source_data/Figure_1_source_data.ai
- __MACOSX/Figure_1_source_data/._Figure_1_source_data.ai
- Figure_1_source_data/Figure_1_H2Aub1_blot.png
- __MACOSX/Figure_1_source_data/._Figure_1_H2Aub1_blot.png
