# Supplementary material for: Establishment of developmental gene silencing by ordered polycomb complex recruitment in early zebrafish embryos
Source: eLife. 2022 Jan 4;11:e67738. doi: 10.7554/eLife.67738 (PMC8769650; doi:10.7554/eLife.67738)
Supplement: Figure 4—source data 1. [file elife-67738-fig4-data1.zip]

Archive with 11 entries (8 files):
- Figure4_source_data/
- Figure4_source_data/H2Aub1_blot_DMSO_vs_PRT4165.tif
- __MACOSX/
- __MACOSX/Figure4_source_data/
- __MACOSX/Figure4_source_data/._H2Aub1_blot_DMSO_vs_PRT4165.tif
- Figure4_source_data/.DS_Store
- __MACOSX/Figure4_source_data/._.DS_Store
- Figure4_source_data/H3_blot_DMSO_vs_PRT4165.tif
- __MACOSX/Figure4_source_data/._H3_blot_DMSO_vs_PRT4165.tif
- Figure4_source_data/Figure_4_source_data.ai
- __MACOSX/Figure4_source_data/._Figure_4_source_data.ai
